# Supplementary material for: Anti-Biofilm Activity of a Self-Aggregating Peptide against Streptococcus mutans
Source: Front Microbiol. 2017 Mar 24;8:488. doi: 10.3389/fmicb.2017.00488 (PMC5364132; doi:10.3389/fmicb.2017.00488)
Supplement: Supplementary file 2 [file Table_1.XLSX]

## Sheet: Sheet1
Supplementary Table 1: Summary of Anti-biofilm Activity of Peptide P1
Taxonomic Class, Order	Species	Biofilm Inhibition*	Average Biofilm inhibition (%) by 0.1 mg/ml P1	Minimum Biofilm inhibitory concentration of P1 (mg/ml)	Reference
Gram-positive
Actinobacteria, Actinomycetales	Corynebacterium pseudodiphtheriticum	yes	68	0.025	this study; Abraham et al., 2017
Bacilli, Lactobacillales	Enterococcus faecalis	yes	35	0.1	this study; Abraham et al., 2017
Bacilli, Bacillales	Staphylococcus aureus	yes	85	0.01	this study; Abraham et al., 2017; Heisig et al., 2014
Bacilli, Bacillales	Staphylococcus epidermidis	yes	56	0.1	this study; Abraham et al., 2017
Bacilli, Bacillales	Staphylococcus saprophyticus	yes	35	0.025	this study; Abraham et al., 2017
Bacilli, Lactobacillales	Streptococcus mutans	yes	80	0.025	this study
Bacilli, Lactobacillales	Streptococcus oralis	yes	59	0.005	this study
Bacilli, Lactobacillales	Streptococcus salivarius	yes	36	0.05	this study
Gram-negative
β-Proteobacteria, Burkholderiales	Alcaligenes faecalis	no	n.a.	n.d.	this study
γ-Proteobacteria, Enterobacteriales	Enterobacter cloacae	no	n.a.	n.d.	this study
γ-Proteobacteria, Enterobacteriales	Escherichia coli	no	n.a.	n.d.	Abraham et al., 2017
γ-Proteobacteria, Enterobacteriales	Salmonella typhimurium	no	n.a.	n.d.	this study
γ-Proteobacteria, Pseudomonales	Pseudomonas aeruginosa	no	n.a.	n.d.	Abraham et al., 2017
*Statistically significant reduction in biofilm formation by Peptide P1 at 0.1 mg/ml in combined results from three experiments (p<0.05).	n.a. = not applicable; n.d. = not determined
