# Supplementary material for: Anti-Biofilm Activity of a Self-Aggregating Peptide against Streptococcus mutans
Source: Front Microbiol. 2017 Mar 24;8:488. doi: 10.3389/fmicb.2017.00488 (PMC5364132; doi:10.3389/fmicb.2017.00488)
Supplement: Supplementary file 3 [file Table_2.XLSX]

## Sheet: Sheet1
Supplementary Table 2. Peptide Physiochemical Properties
Peptide name	Description	Amino acid sequence	Length	MW (Da)	pI	Charge
sP1	P1 randomized, soluble, used as control	AAAAATATAAARRAAAAPTTAKTT	24	2157	12.01	+3
P1	PARKAR with 6 ‘AAT’ repeats	PARKARAATAATAATAATAATAAT	24	2157	12.01	+3
P0	Native IAFGP sequence, aa 111-134	PARKARAATPATPATAATPATAAT	24	2236	12.01	+3
P1-4	PARKAR with 4 ‘AAT’ repeats	PARKARAATAATAATAATAAT	18	1914	12.01	+3
P1-7	PARKAR with 7 ‘AAT’ repeats	PARKARAATAATAATAATAATAATAAT	27	2401	12.01	+3
P17	Scrambled P1, missing ‘P’	AATATAAATAAAAAAAAARRTTTK	24	2131	12.01	+3
	MW, pI, and Charge at pH 7 calculated using Peptide Calculator PepCalc.com, copyright © 2015 Innovagen.
